# Supplementary material for: Decisive role of mDia-family formins in cell cortex function of highly adherent cells
Source: Sci Adv. 2024 Oct 30;10(44):eadp5929. doi: 10.1126/sciadv.adp5929 (PMC11524191; doi:10.1126/sciadv.adp5929)
Supplement: Supplementary file 2 — Table S2 [file sciadv.adp5929_table_s2.zip]

Archive with 1 entries (1 files):
- adp5929_table_s2.xlsx
