# Supplementary material for: Decisive role of mDia-family formins in cell cortex function of highly adherent cells
Source: Sci Adv. 2024 Oct 30;10(44):eadp5929. doi: 10.1126/sciadv.adp5929 (PMC11524191; doi:10.1126/sciadv.adp5929)
Supplement: Supplementary file 2 — Table S2 [file sciadv.adp5929_table_s2.zip › adp5929_table_s2.xlsx]

## Sheet: Fig. 1
Fig. 1E														Fig. 1I
NIH 3T3														NIH 3T3
	scratch area (%)														Relative migration distance (%)
t (h)	#1	#2	#3	#4	#5	#6	#7	MEAN	SD					t (h)	#1	#2	#3	#4	#5	MEAN	SD
0	100	100	100	100	100	100	100	100	0					0	0	0	0	0	0	0	0
4	91.6483	89.4115	85.8558	84.4897	79.3865	98.1464	97.1902	89.4469	6.82116					16	3.65884	5.21929	7.9494	2.60783	4.87988	4.86305	2.01177
8	75.2838	63.936	66.7162	63.9688	53.0178	90.2717	89.7652	71.8514	14.011					24	10.6304	13.841	10.0611	10.166	10.3447	11.0087	1.59796
12	56.0097	40.0457	48.6978	44.9201	24.5587	77.4812	75.4748	52.4554	19.026					40	18.93	32.8324	33.4361	21.7869	21.9732	25.7917	6.81379
16	33.7577	16.8956	31.2599	23.9354	3.45838	63.2286	57.1209	32.8081	21.2648					48	26.3009	48.9419	49.8293	27.2956	35.1305	37.4996	11.3808
20	16.7283	0	19.5276	9.2116	0	50.2245	40.4768	19.4527	19.3995					64	40.1012	61.2403	65.1335	41.7896	49.2571	51.5043	11.2916
24	4.63279	0	7.16863	1.28488	0	36.6355	16.4663	9.45544	13.3039					72	47.0995	69.6594	73.0971	51.3842	62.9665	60.8413	11.2999
														88	69.5488	91.7279	103.472	64.7581	82.2647	82.3544	15.8702
														96	84.0055	104.867	130.113	83.131	97.8836	100	19.205
mDia1-KO
	scratch area (%)
t (h)	#1	#2	#3	#4	#5	#6	#7	MEAN	SD					mDia1-KO
0	100	100	100	100	100	100	100	100	0						Relative migration distance (%)
4	101.077	96.59	93.9882	91.8293	96.548	97.6925	96.7504	96.3537	2.89891					t (h)	#1	#2	#3	#4	#5	#6	MEAN	SD
8	95.385	89.9117	86.6853	81.4956	88.2042	91.1705	90.9283	89.1115	4.32532					0	0	0	0	0	0	0	0	0
12	89.8287	78.0022	75.5671	68.4635	78.9792	81.7519	81.3577	79.1358	6.5072					16	0	0	0	0	0	0	0	0
16	82.1685	64.6654	63.2286	55.7913	67.3294	72.7091	72.1001	68.2846	8.39201					24	1.09598	0.618582	0.540832	1.01694	0.376682	2.14603	0.965841	0.641984
20	63.3549	57.3898	52.6091	44.9675	56.5794	62.7814	64.734	57.488	7.02788					40	4.75557	2.77946	3.14791	4.86771	2.99765	3.50345	3.67529	0.911946
24	52.0909	48.8481	40.1472	30.9139	47.0701	50.7306	56.7788	46.6542	8.60007					48	8.32085	4.07899	5.7048	8.53306	6.23185	8.31957	6.86486	1.81805
														64	12.1327	11.8323	10.9954	11.2613	9.77055	13.8234	11.6359	1.34912
														72	15.6954	15.7489	17.3922	14.7677	12.7089	19.8326	16.0243	2.41366
mDia3-KO														88	27.8942	21.6717	20.5824	19.7014	15.4773	27.5959	22.1538	4.81375
	scratch area (%)													96	37.1864	24.8109	28.1226	25.0362	25.5812	38.3031	29.8401	6.24576
t (h)	#1	#2	#3	#4	#5	#6	#7	MEAN	SD
0	100	100	100	100	100	100	100	100	0
4	91.6745	93.4917	91.435	104.075	97.6314	93.2159	84.5833	93.7295	5.99589					mDia3-KO
8	83.8879	87.666	81.5345	100.906	89.4538	78.1499	63.4468	83.5778	11.4781						Relative migration distance (%)
12	75.5009	79.0714	68.5483	94.5752	79.9029	59.2034	45.3876	71.7414	15.9048					t (h)	#1	#2	#3	#4	#5	MEAN	SD
16	66.2568	70.1866	56.1948	89.0437	68.5502	42.4089	29.3967	60.2911	19.6615					0	0	0	0	0	0	0	0
20	58.795	61.1642	42.2869	81.3304	58.9912	30.9636	16.3929	49.9892	21.6631					16	2.2257	1.83556	1.48195	2.62107	0.71844	1.77654	0.728839
24	48.4864	49.1911	27.1196	62.3793	48.6704	13.3942	5.98475	36.4608	21.1173					24	2.65557	4.17223	3.76692	4.88095	3.81274	3.85768	0.806435
														40	10.4943	8.43363	6.52182	9.06823	9.59112	8.82183	1.49085
														48	14.3901	12.5828	17.4093	12.8874	13.1622	14.0863	1.9803
mDia1/3-KO														64	23.9226	26.5928	24.66	19.462	22.8175	23.491	2.63918
	scratch area (%)													72	29.9315	30.1361	33.9741	26.3721	29.9558	30.0739	2.69039
t (h)	#1	#2	#3	#4	#5	#6	#7	#8	#9	MEAN	SD			88	36.8533	45.2593	45.0079	40.8416	42.266	42.0456	3.44822
0	100	100	100	100	100	100	100	100	100	100	0			96	49.0519	52.0054	54.7716	54.1197	51.6165	52.313	2.26511
4	97.9494	94.7358	92.7643	97.3734	94.231	96.8046	98.0609	97.226	96.1908	96.1485	1.84118
8	92.1203	84.7275	82.6139	94.5191	88.9133	92.6815	95.2356	92.5581	91.7907	90.5733	4.32792
12	91.6538	72.0469	72.2754	90.3766	80.0186	86.3031	89.5048	85.8859	84.9264	83.6657	7.36929			mDia1/3-KO
16	84.0331	58.281	61.5547	82.8852	71.5632	80.4999	81.7833	76.494	74.6062	74.6334	9.30944				Relative migration distance (%)
20	75.0938	46.3159	51.9763	76.0335	63.4473	72.5546	74.4289	66.0361	63.7924	65.5199	10.5524			t (h)	#1	#2	#3	#4	#5	MEAN	SD
24	70.6236	38.4205	38.3255	73.353	54.0948	65.632	64.812	54.6906	47.2223	56.3527	13.1724			0	0	0	0	0	0	0	0
														16	0	0	0	0	0	0	0
														24	1.09395	1.48676	0.424314	0.330224	0	0.667048	0.606524
														40	3.21413	4.03873	2.19879	3.08779	2.49612	3.00711	0.712057
														48	4.76838	7.9776	4.73773	3.33706	3.91388	4.94693	1.79718
														64	9.7808	9.38639	8.42904	4.77906	4.94791	7.46464	2.42559
														72	11.2355	10.7639	11.615	7.75887	5.85111	9.44487	2.52058
														88	13.1764	15.9312	15.3502	12.3705	10.3712	13.4399	2.26306
														96	19.0248	20.7609	21.3732	16.2811	15.3081	18.5496	2.68056

## Sheet: Fig. 4
Fig. 4H
splitting	Relative frequency of events (%)
	#1	#2	#3	#4	#5	MEAN	SD
NIH 3T3	8.92857	13.924	13.7615	15.7143	9.67742	12.4012	2.94211
mDia1/3-KO	32.6316	27.7778	27.4194	25.974	28.5141	28.4634	2.50666
merging	Relative frequency of events (%)
	#1	#2	#3	#4	#5	MEAN	SD
NIH 3T3	19.6429	26.5823	21.1009	25.7143	19.3548	22.479	3.42809
mDia1/3-KO	23.1579	24.4444	24.1935	24.6753	22.0883	23.7119	1.07699
no change	Relative frequency of events (%)
	#1	#2	#3	#4	#5	MEAN	SD
NIH 3T3	71.4286	59.4937	65.1376	58.5714	70.9677	65.1198	6.09372
mDia1/3-KO	44.2105	47.7778	48.3871	49.3507	49.3976	47.8247	2.13209

## Sheet: Fig. 7
Fig. 7L
	TCM area / total cell area (%)
	NIH 3T3 ctrl	NIH 3T3 stretch	mDia1-KO ctrl	mDia1-KO stretch	mDia3-KO ctrl	mDia3-KO stretch	mDia1/3-KO ctrl	mDia1/3-KO stretch
#1	0	0.0168757	0.154296	0.719596	0.174617	1.24978	0.239346	1.93344
#2	0	0	0.275848	0.607166	0.230523	0.718367	0.71402	2.01925
#3	0	0.0676586	0.243311	0.572546	0.155931	0.990502	0.518887	2.58556
#4	0	0.0315171	0.221887	0.707405	0.136055	1.09913	0.624534	2.48515
MEAN	0	0.0290129	0.223835	0.651678	0.174281	1.01444	0.524197	2.25585
SD	0	0.0288029	0.0513944	0.0729419	0.0406662	0.224192	0.205968	0.327218

## Sheet: fig. S3
fig. S3C									fig. S3D
										Duration of mitosis (min)
no blebbing	Fraction of mitotic cells (%)									NIH 3T3	mDia1/3-KO
	#1	#2	#3	#4	MEAN	SD			#1	13.5	26.5
NIH 3T3	50	75	50	66.6667	60.4167	12.5			#2	16	22.5
mDia1/3-KO	0	0	0		0	0			#3	18.5	32
									#4	14	42.5
									#5	21	26.5
moderate blebbing	Fraction of mitotic cells (%)								#6	11	25
	#1	#2	#3	#4	MEAN	SD			#7	14	26
NIH 3T3	50	25	50	33.3333	39.5833	12.5			#8	14	44
mDia1/3-KO	0	0	0		0	0			MEAN	15.25	30.625
									SD	3.16228	8.23646
excessive blebbing	Fraction of mitotic cells (%)
	#1	#2	#3	#4	MEAN	SD
NIH 3T3	0	0	0	0	0	0
mDia1/3-KO	100	100	100		100	0

## Sheet: fig. S4
fig. S4A															fig. S4B
	Realtive abundance (%)															Realtive abundance (%)
	Calr		Eif5b		b-actin		g-actin		a-tubulin		b-tubulin					mDia2		Daam1		FHOD1		INF1		INF2		FMN-1		Arp3		Cobll1
	NIH 3T3	mDia1/3-KO	NIH 3T3	mDia1/3-KO	NIH 3T3	mDia1/3-KO	NIH 3T3	mDia1/3-KO	NIH 3T3	mDia1/3-KO	NIH 3T3	mDia1/3-KO				NIH 3T3	mDia1/3-KO	NIH 3T3	mDia1/3-KO	NIH 3T3	mDia1/3-KO	NIH 3T3	mDia1/3-KO	NIH 3T3	mDia1/3-KO	NIH 3T3	mDia1/3-KO	NIH 3T3	mDia1/3-KO	NIH 3T3	mDia1/3-KO
#1	74.5266	106.399	91.2531	97.6067	97.1493	164.221	107.137	130.195	92.9236	85.6266	89.6119	93.2435			#1	114.931	15.2956	69.2096	189.353	108.932		71.3338		95.1833	78.1218	77.042	106.442	107.593	116.218	94.7664	64.8192
#2	94.5789	85.8382	107.312	94.6522	100.219	192.742	85.299	119.816	105.992	66.2679	105.329	62.0166			#2	103.383	19.7011	63.6157	127.391	98.604	124.826	161.499	44.5973	112.706	66.335	130.762	74.3836	102.174	101.616	100.942	56.1154
#3	130.894		101.435		102.631		107.564		101.084		105.059				#3	81.6862		167.175		92.4644	169.361	67.1672	97.475	92.1107		92.1958		90.2328		104.292
MEAN	100	96.1184	100	96.1294	100	178.481	100	125.005	100	75.9472	100	77.63			MEAN	100	17.4984	100	158.372	100	147.094	100	71.0361	100	72.2284	100	90.4127	100	108.917	100	60.4673
SD	28.5723		8.12501		2.74764		12.7332		6.60147		8.9974				SD	16.8785		58.2422		8.32189		53.3005		11.1105		27.6973		8.88204		4.8321

## Sheet: fig. S12
fig. S12B
	Fraction of cells with SF strain sites (%)
	glass		100 kPa		50 kPa		25 kPa		12 kPa		8 kPa		4 kPa		2 kPa		1 kPa		0.5 kPa
	NIH 3T3	mDia1/3-KO	NIH 3T3	mDia1/3-KO	NIH 3T3	mDia1/3-KO	NIH 3T3	mDia1/3-KO	NIH 3T3	mDia1/3-KO	NIH 3T3	mDia1/3-KO	NIH 3T4	mDia1/3-KO	NIH 3T4	mDia1/3-KO	NIH 3T4	mDia1/3-KO	NIH 3T4	mDia1/3-KO
#1	10.526	62.5	7.692	60.87	0	61.905	0	52	0	46.667	0	44.444	0	31.579	0	32.353	0	25.926	0	14.815
#2	8.333	70.968	0	65.385	0	61.29	0	52.381	0	45.455	0	33.333	0	38.462	0	28	0	26.087	0	19.231
#3	14.286	64.286	5.556	71.053	0	51.724	0	55	0	37.255	0	42.424	0	32.609	0	39.13	0	28.125	0	21.212
#4	5.882	60
#5	7.692	60
#6	8.333	73.333
MEAN	9.17533	65.1812	4.416	65.7693	0	58.3063	0	53.127	0	43.1257	0	40.067	0	34.2167	0	33.161	0	26.7127	0	18.4193
SD	2.91234	5.6854	3.97069	5.10237	0	5.70876	0	1.63321	0	5.12013	0	5.91863	0	3.71246	0	5.60882	0	1.22576	0	3.27483

## Sheet: fig. S13
fig. S13B							fig. S13D							fig. S13G
	Fraction of cells with TCMs (%)							Fraction of cells with TCMs (%)							Fraction of cells with macroapertures (%)
	NIH 3T3	mDia1-KO	mDia3-KO	mDia1/3-KO				NIH 3T3	mDia1/3-KO	mDia1/3-KO EGFP-mDia1-FL	mDia1/3-KO EGFP-mDia3-FL				DMSO ctrl	+50 µM Bleb	+200 µM CK666	+50 µM Bleb +200 µM CK666
#1	0.25008	5.75995	2.45307	27.2321			#1	0.137174	22.5185	0	1.11111			#1	25.5102	15.8784	12.3967	25.6778
#2	0.39466	5.08869	2.49611	24.1158			#2	0.559701	23.1782	2.5641	2.11111			#2	27.451	15.5115	11.2745	24.7098
#3	0.28205	6.31329	2.32363	25.3378			#3	0.596421	24.1655	1.04167	1			#3	27.7174	12.2257	12.4424	26.4939
MEAN	0.30893	5.72064	2.42427	25.5619			MEAN	0.431099	23.2874	1.20192	1.40741			#4	25.6953	14.3079	12.0879	21.7885
SD	0.0759457	0.613246	0.0897743	1.57023			SD	0.255208	0.828954	1.28954	0.611952			#5	25.5373	16.4249	12.7168	23.428
														#6	23.1838	14.4062	9.34852	22.1706
														#7	23.7273	12.4316
														#8	25.2557
														MEAN	25.5097	14.4552	11.7111	24.0448
														SD	1.57339	1.63864	1.25941	1.90217

## Sheet: fig. S14
fig. S14A												fig. S14B							fig. S14C
													Area of unruptured macroapertures (µm²)							Aspect ratio of unruptured macroapertures
normal	Fraction of macroapertures with specific morphology (%)												DMSO ctrl	+50 µM Bleb	+200 µM CK666	+50 µM Bleb +200 µM CK666				DMSO ctrl	+50 µM Bleb	+200 µM CK666	+50 µM Bleb +200 µM CK666
	#1	#2	#3	#4	#5	#6	#7	MEAN	SD			#1	41.534	34.9679	33.611	28.326			#1	1.93886	1.3967	1.77224	1.37168
DMSO	86.4197	84.6154	91.8518	76.5766	81.6	82.7068	79.0698	83.2629	5.01545			#2	53.1631	22.3141	41.0046	27.308			#2	1.95579	1.34369	1.70595	1.29819
50 µM Bleb	23.0769	25	31.4815	34.7107	36.036	28.5714	26.2295	29.3009	4.94275			#3	47.0161	25.4169	34.9101	26.9053			#3	1.85406	1.47573	1.81381	1.35054
200 µM CK666	80	80.9524	87.5	78.8461				81.8246	3.88035			#4	67.5013	30.3324	45.9553	23.8093			#4	1.99787	1.45824	1.56702	1.33607
Bleb + CK666	16.5094	32.9412	30.8642	41.4815	37.7193	29.8246	28.8344	31.1678	7.90199			#5	68.9676	31.8845		36.281			#5	1.9804	1.41408		1.4578
												#6	55.783	18.9021		37.6865			#6	1.92141	1.38896		1.42755
												#7	70.8432	32.3638		27.9867			#7	1.99735	1.37472		1.40199
ruptured	Fraction of macroapertures with specific morphology (%)											MEAN	57.8298	28.026	38.8703	29.7575			MEAN	1.94939	1.40745	1.71476	1.37769
	#1	#2	#3	#4	#5	#6	#7	MEAN	SD			SD	11.5137	5.91458	5.71826	5.16599			SD	0.0510467	0.0463317	0.108043	0.0552567
DMSO	13.5802	15.3846	8.14815	23.4234	18.4	17.2932	20.9302	16.7371	5.01545
50 µM Bleb	26.1538	25	25.9259	30.5785	28.8288	30.4762	34.4262	28.7699	3.34973
200 µM CK666	20	19.0476	12.5	21.1538				18.1754	3.88035
Bleb + CK666	27.3585	17.6471	30.8642	23.7037	29.8246	30.7018	29.4478	27.0782	4.84826
pronounced actin ring	Fraction of macroapertures with specific morphology (%)
	#1	#2	#3	#4	#5	#6	#7	MEAN	SD
DMSO	0	0	0	0	0	0	0	0	0
50 µM Bleb	50.7692	50	42.5926	34.7107	35.1351	40.9524	39.3443	41.9292	6.45014
200 µM CK666	0	0	0	0				0	0
Bleb + CK666	56.1321	49.4118	38.2716	34.8148	32.4561	39.4737	41.7178	41.754	8.33968
