# Supplementary material for: Decisive role of mDia-family formins in cell cortex function of highly adherent cells
Source: Sci Adv. 2024 Oct 30;10(44):eadp5929. doi: 10.1126/sciadv.adp5929 (PMC11524191; doi:10.1126/sciadv.adp5929)
Supplement: Supplementary file 3 — Movies S1 to S11 [file sciadv.adp5929_movies_s1_to_s11.zip]

Archive with 11 entries (11 files):
- adp5929_movie_s11.mp4
- adp5929_movie_s10.mp4
- adp5929_movie_s9.mp4
- adp5929_movie_s8.mp4
- adp5929_movie_s7.mp4
- adp5929_movie_s6.mp4
- adp5929_movie_s5.mp4
- adp5929_movie_s4.mp4
- adp5929_movie_s3.mp4
- adp5929_movie_s2.mp4
- adp5929_movie_s1.mp4
